# Supplementary material for: A dual interaction between RSV NS1 and MED25 ACID domain reshapes antiviral responses
Source: PLoS Pathog. 2025 Sep 8;21(9):e1012930. doi: 10.1371/journal.ppat.1012930 (PMC12431651; doi:10.1371/journal.ppat.1012930)
Supplement: S1 Table — (XLSX) [file ppat.1012930.s001.xlsx]

## Sheet: Feuil1
Primer names	Sequences 5’ to 3’
pcineo-NS1-Forw	CGG ACG CGT ATG GGG TCC AAC AGC
pcineo-NS1-Rev	CGC TCT AGA GGG GTT CAG GTC GAA G
pcineo NS1 Stop118-Rev	CGC TCT AGA GCT CAG CTT CTT GCT GAA C
pcineo-NS1-I54A-Forw	ATC AAG CTG AAT GGG GCT GTC TTT GTC CAT GTC
pcineo-NS1-I54A-Rev	GAC ATG GAC AAA GAC AGC CCC ATT CAG CTT GAT
pcineo-NS1-F56A-Forw	CTG AAT GGG ATT GTC GCT GTC CAT GTC ATT ACC
pcineo-NS1-F56A-Rev	GGT AAT GAC ATG GAC AGC GAC AAT CCC ATT CAG
pcineo-NS1-E110A-Forw	CTG GAT GAT AAC TGC GCC ATC AAG TTC AGC AAG
pcineo-NS1-E110A-Rev	CTT GCT GAA CTT GAT GGC GCA GTT ATC ATC CAG
pcineo-NS1-K112A-Forw	GAT AAC TGC GAG ATC GCG TTC AGC AAG AAG CTG
pcineo-NS1-K112A-Rev	CAG CTT CTT GCT GAA CGC GAT CTC GCA GTT ATC
pcineo-NS1-M122A-Forw	CTG AGC GAT AGC ACA GCG ACA AAC TAC ATG AAC
pcineo-NS1-M122A-Rev	GTT CAT GTA GTT TGT CGC TGT GCT ATC GCT CAG
pcineo-MED25-Forw	GC ACG CGT ATG GTC CCC GGG TCC GAG
pcineo-MED25-Rev	CCG GTC GAC CTA CTT ATC GTC GTC ATC CTT
pcineo-MED25-ACID-Forw	GC ACG CGT ATG CTC GGT GGG CAG CAG
pcineo-MED25-ACID-Rev	CCG GTC GAC CTA GTT GGT GAT GAC CTG
pcineo-TRIM25-Forw	GCG ACG CGT ATG GCA GAG CTG TGC CCC
pcineo-TRIM25-Rev	GC GTC GAC CTA CTT GGG GGA GCA GAT
pGEX-NS1-Stop117-Forw	AAA TTC TCC AAA AAA TGA AGT GAT TCA ACA AT
pGEX-NS1-Stop117-Rev	ATT GTT GAA TCA CTT CAT TTT TTG GAG AAT TT
pGEX-NS1-I54A-Forw	ACA ATC AAA TTG AAT GGC GCT GTG TTT GTG CAT GTT A
pGEX-NS1-I54A-Rev	ATA ACA TGC ACA AAC ACA GCG CCA TTC AAT TTG ATT G
pGEX-NS1-F56A-Forw	AAT TGA ATG GCA TTG TGG CTG TGC ATG TTA TTA CAA
pGEX-NS1-F56A-Rev	CTT GTA ATA ACA TGC ACA GCC ACA ATG CCA TTC AAT T
pGEX-NS1-E110A-Forw	TAG ATG ACA ATT GTG CGA TTA AAT TCT CCA AA
pGEX-NS1-E110A-Rev	TTT GGA GAA TTT AAT CGC ACA ATT GTC ATC TA
pGEX-NS1-K112A-Forw	GAC AAT TGT GAA ATT GCG TTC TCC AAA AAA CTA
pGEX-NS1-K112A-Rev	TAG TTT TTT GGA GAA CGC AAT TTC ACA ATT GTC
pGEX-NS1-M122A-Forw	CTA AGT GAT TCA ACA GCG ACC AAT TAT ATG AA
pGEX-NS1-M122A-Rev	TTC ATA TAA TTG GTC GCT GTT GAA TCA CTT AG
pGEX-NS1-Y125A-Forw	GAT TCA ACA ATG ACC AAT GCG ATG AAT CAA TTA TCT GA
pGEX-NS1-Y125A-Rev	TCA GAT AAT TGA TTC ATC GCA TTG GTC ATT GTT GAA TC
pGEX-NS1-L133A-Forw	ATC AAT TAT CTG AAT TAG CCG GAT TTG ATC TTA ATC C
pGEX-NS1-L133A-Rev	GGA TTA AGA TCA AAT CCG GCT AAT TCA GAT AAT TGA T
