# Supplementary material for: A dual interaction between RSV NS1 and MED25 ACID domain reshapes antiviral responses
Source: PLoS Pathog. 2025 Sep 8;21(9):e1012930. doi: 10.1371/journal.ppat.1012930 (PMC12431651; doi:10.1371/journal.ppat.1012930)
Supplement: S2 Table — (XLSX) [file ppat.1012930.s002.xlsx]

## Sheet: Feuil1
Primer names	Sequences 5’ to 3’
pcDNA NS1 I54A-Forw	ATC AAA TTG AAT GGC GCT GTG TTT GTG CAT GTT
pcDNA NS1 I54A-Rev	AAC ATG CAC AAA CAC AGC GCC ATT CAA TTT GAT
pcDNA NS1 F56A-Forw	TTG AAT GGC ATT GTG GCT GTG CAT GTT ATT ACA
pcDNA NS1 F56A-Rev	TGT AAT AAC ATG CAC AGC CAC AAT GCC ATT CAA
pcDNA NS1 E110A-Forw	ATA GAT GAC AAT TGT GCA ATT AAA TTC TCC AAA
pcDNA NS1 E110A-Rev	TTT GGA GAA TTT AAT TGC ACA ATT GTC ATC TAT
pcDNA NS1 K112A-Forw	GAC AAT TGT GAA ATT GCA TTC TCC AAA AAA CTA
pcDNA NS1 K112A-Rev	TAG TTT TTT GGA GAA TGC AAT TTC ACA ATT GTC
pcDNA NS1 M122A-Forw	CTA AGT GAT TCA ACA GCG ACC AAT TAT ATG AAT
pcDNA NS1 M122A-Rev	ATT CAT ATA ATT GGT CGC TGT TGA ATC ACT TAG
pACNR hRSV InFusion-Forw	ATA CAC TCC GCT AGC GCT GAG GTC TGC CTC GTG
pACNR hRSV InFusion-Rev	CT TCT ATC TTA TAT GGT ACC TTA AGT TTT AAA TTA CTA TAA TTT TCA GG
