# Supplementary material for: A dual interaction between RSV NS1 and MED25 ACID domain reshapes antiviral responses
Source: PLoS Pathog. 2025 Sep 8;21(9):e1012930. doi: 10.1371/journal.ppat.1012930 (PMC12431651; doi:10.1371/journal.ppat.1012930)
Supplement: S3 Table — (XLSX) [file ppat.1012930.s003.xlsx]

## Sheet: Feuil1
Gene	Sequences 5’ to 3’
IFN-α-Forw	T GCA ATA TCT ACG ATG GCC TCG CCC
IFN-α-Rev	AC CTC CCA GGC ACA AGG GCT GT
IFN-β-Forw	TC CAG AAG GAG GAC GCC GCA
IFN-β-Rev	TGT CCA GTC CCA GAG GCA CAG GCT
IFN-λ- Forw	C GCC TTG GAA GAG TCA CTC A
IFN-λ-Rev	G AAG CCT CAG GTC CCA ATT C
OAS1A-Forw	GA AGG AAA GGT GCT TCC GAG GTA G
OAS1A-Rev	AA GAC AAC CAG GTC AGC GTC AGA T
IFITM3-Forw	A CCC GAC CGC CGC TGG TCT TC
IFITM3-Rev	AC GGT GGA CGT CGG GGG AGC
ISG15-Forw	G CTG ACG CAG ACC GTG GCC C
ISG15-Rev	G CCC TTA GCT CCG CCC GCC AG
IFIT1-Forw	TTG ATG ACG ATG AAA TGC CTG A
IFIT1-Rev	CAG GTC ACC AGA CTC CTC AC
IFIT2-Forw	CG AAC AGC TGA GAA TTG CAC
IFIT2-Rev	CAA GTT CC AGG TGA AA TGG C
IFIT3-Forw	AGT CTA GTC ACT TGG GGA AAC
IFIT3-Rev	ATA AAT CTG AGC ATC TGA GAG TC
Mx2-Forw	AA ACT GTT CAG AGC ACG ATT GAA G
Mx2-Rev	AC CAT CTG CTC CAT TCT GAA CTG
GAPDH-Forw	GC CTC AAG ATC ATC AGC AAT G
GAPDH-Rev	CA TGG ACT GTG GTC ATG AGT C
b-Actin-Forw	AGA AAA TCT GGC ACC ACA CC
b-Actin-Rev	CTC CTT AAT GTC ACG CAC GA
18S-Forw	CGC CGC TAG AGG TGA AAT TC
18S-Rev	TT GGC AAA TGC TTT CGC TC
